# Supplementary material for: Genexpi: a toolset for identifying regulons and validating gene regulatory networks using time-course expression data
Source: BMC Bioinformatics. 2018 Apr 13;19:137. doi: 10.1186/s12859-018-2138-x (PMC5899412; doi:10.1186/s12859-018-2138-x)
Supplement: Supplementary file 1 — evaluation.zip - an archive containing: • evaluation.Rmd – R Markdown notebook (best used with RStudio, https://www.rstudio.com/) to reproduce the evaluation on bacterial regulons in this paper. evaluation.nb.html – Compiled version of evaluation.Rmd for easy reading, including stored results produced by running all the code. • evaluation_sacharomyces.Rmd – R Markdown notebook to reproduce the evaluation on Sacharomyces data. • evaluation_sacharomyces.nb.html – Compiled version of evaluation_sacharomyces.Rmd, including stored results produced by running all the code. [file 12859_2018_2138_MOESM1_ESM.zip]

Archive with 4 entries (4 files):
- evaluation.nb.html
- evaluation.Rmd
- evaluation_sacharomyces.nb.html
- evaluation_sacharomyces.Rmd
