# Supplementary material for: Genexpi: a toolset for identifying regulons and validating gene regulatory networks using time-course expression data
Source: BMC Bioinformatics. 2018 Apr 13;19:137. doi: 10.1186/s12859-018-2138-x (PMC5899412; doi:10.1186/s12859-018-2138-x)
Supplement: Supplementary file 1 — evaluation.zip - an archive containing: • evaluation.Rmd – R Markdown notebook (best used with RStudio, https://www.rstudio.com/) to reproduce the evaluation on bacterial regulons in this paper. evaluation.nb.html – Compiled version of evaluation.Rmd for easy reading, including stored results produced by running all the code. • evaluation_sacharomyces.Rmd – R Markdown notebook to reproduce the evaluation on Sacharomyces data. • evaluation_sacharomyces.nb.html – Compiled version of evaluation_sacharomyces.Rmd, including stored results produced by running all the code. [file 12859_2018_2138_MOESM1_ESM.zip › evaluation.Rmd]

---
title: "Genexpi evaluation"
output: html_notebook
---

This R notebook performs the evaluation of Genexpi against TD-Aracne on regulon identifiaction tasks. Note that the full evaluation can take over a week. If you want to do quick rerun to understand what is going on, you can alter the ```sigBRegulonNames```, ```sigRRegulon_Kallifidas```, ```sigRRegulon_Kim``` and , ```sigRRegulon_Kim_Strong``` variables to contain just a few genes, which should give you answers in reasonable time.

# Setting up

We will keep a lot of intermediate results in the form of Java objects in memory, so let us increase the max memory. Please start the notebook in a fresh session.

```{r setup}
  options(java.parameters = "-Xmx2048m")
  develRun = FALSE;
```

First we install and start all the required libraries.

```{r}
  # Helper function to install packages if they are not available
  pkgTest <- function(x)
  {
    if (!require(x,character.only = TRUE))
    {
      install.packages(x,dep=TRUE)
        if(!require(x,character.only = TRUE)) stop("Package not found")
    }
  }

  # Install and load the packages required for evaluation against TD-Aracne
  source("https://bioconductor.org/biocLite.R")
  biocLite(c("Biobase","TDARACNE", "RBGL"))
  library(Biobase)
  library(TDARACNE)
  library(RBGL)
  
  pkgTest("splines")
  pkgTest("foreach")
  pkgTest("doParallel")
  pkgTest("rJava")
  pkgTest("ggplot2")

  # Install and load Genexpi from GitHub vie devtools
  if(!develRun) {
    pkgTest("devtools")
    install_github("cas-bioinf/genexpi", ref = "bmc-release", subdir="rpackage")
  }
```


Genexpi relies on OpenCL, so we need to check the available OpenCL devices:

```{r}
listOpenCLDevices()
```
If the list is empty or the call ends in an error, it is probably because your computer has no OpenCL driver installed. Almost all recent GPUs and CPUs (processors) support OpenCL, so you should be able to run Genexpi.

* For GPUs, try updating your device driver. We also encountered cases where GPUs started being available only after installing a CPU driver (see next bullet).
* For CPUs (the usual processors), you need to install specific drivers. As of 2017-05-22, drivers for Intel CPUs can be downloaded at https://software.intel.com/en-us/articles/opencl-drivers#latest_CPU_runtime - (you want “runtime-only”). AMD’s drivers can be found at http://support.amd.com/en-us/kb-articles/Pages/OpenCL2-Driver.aspx.

If the list is non-empty, you can choose which device to use for computation. The best devices to use with Genexpi are (in the following order):

* A dedicated graphics card (GPU) for computing (not connected to a display)
* A Xeon Phi card
* Your processor (CPU)
* A GPU connected to a display

While GPUs will run Genexpi the fastest, using a GPU connected to a display is discouraged as it interferes with the operating system (OS) and may cause your computer to freeze and/or the computations to be reset by the operating system. If you absolutely need to use the GPU running your display, and use Windows, you may want to disable [TDR - Timeout detection and recovery](https://msdn.microsoft.com/en-us/library/windows/hardware/ff569918(v=vs.85).aspx) (expert only).

With that in mind, let us select a device.

```{r}
#Select the device automatically
deviceSpecs = getDeviceSpecs()

#Select the best GPU device
#deviceSpecs = getDeviceSpecs(deviceType = "gpu")

#Select the best CPU device
#deviceSpecs = getDeviceSpecs(deviceType = "processor")

#Select device by ID reported in listOpenCLDevices()
#deviceSpecs = getDeviceSpecs(device = 3)

#Display the selected device
if(is.null(deviceSpecs)) {
  stop("Invalid device")
} else {
  paste0("Using device: ", getJavaDeviceSpecs(deviceSpecs)$getDevice()$toString())
}
```

# Load the sigB data from GSE6865

The original source of data: (https://www.ncbi.nlm.nih.gov/geo/query/acc.cgi?acc=GSE6865)

```{r}
temp <- tempfile();
download.file("ftp://ftp.ncbi.nlm.nih.gov/geo/series/GSE6nnn/GSE6865/matrix/GSE6865_series_matrix.txt.gz", temp)
gse6865_raw_df = read.delim(gzfile(temp), comment.char = "!") #Intermediate data frame representation

# Raw profile data. We scale by 1000 to get to more wieldy values
gse6865_raw = as.matrix(gse6865_raw_df[,2:15]) / 1000
rownames(gse6865_raw) = gse6865_raw_df$ID_REF

#Times (in minutes) for the individual samples
gse6865_raw_time = c(0,5,10,15,20,25,30,40,50,60,70,80,90,100)
colnames(gse6865_raw) <- sapply(gse6865_raw_time,  FUN = function(x) { paste0(x,"min")})

#We will compute at 1 minute resolution
smoothTime = 0:100
errorDef = list(relative = 0.2, absolute = 0, minimal = 0.5)

# There are a few genes that have NA values for the first or second measurement
apply(gse6865_raw, MARGIN  = 2, FUN = function(x) { sum(is.na(x)) })

```
Above, the number of values that are NA for each time point is shown. Those will be imputed.

```{r}
# For the first measurement, we can expect the value to be 0 (the series are from germination)
gse6865_raw[is.na(gse6865_raw[,1]),1] = 0

# For the second measurement we will go with a linear interpolation
na2 = is.na(gse6865_raw[,2])
gse6865_raw[na2,2] = 0.5 * gse6865_raw[na2,1] + 0.5 * gse6865_raw[na2,3]


# Genes in the regulon according to http://subtiwiki.uni-goettingen.de/wiki/index.php/SigB_regulon as of 2017-02-09
sigBRegulonNames = c("aag", "aldY", "bmr", "bmrR", "bmrU", "bofC", "cdd", "chaA", "clpC", "clpP", "corA", "csbA", "csbB", "csbC", "csbD", "csbX", "ctc", "ctsR", "cypC", "disA", "dps", "era", "gabD", "gsiB", "gspA", "gtaB", "guaD", "hpf", "iolW", "ispD", "ispF", "katE", "katX", "mcsA", "mcsB", "mgsR", "mhqO", "mhqP", "nadE", "nhaX", "ohrB", "opuE", "phoP", "phoR", "plsC", "radA", "rnr", "rpmEB", "rsbRD", "rsbV", "rsbW", "rsbX",  "sodA", "spo0E", "spoVC", "spx", "trxA", "yaaH", "yaaI", "yacL", "ybyB", "ycbP", "ycdF", "ycdG", "yceC", "yceD", "yceE", "yceF", "yceG", "yceH", "ydaD", "ydaE", "ydaF", "ydaG", "ydaJ", "ydaK", "ydaL", "ydaM", "ydaN", "ydaP", "ydaS", "ydaT", "ydbD", "ydeC", "ydhK", "yerD", "yfhD", "yfhE", "yfhF", "yfhK", "yfhL", "yfhM", "yfkD", "yfkH", "yfkI", "yfkJ", "yfkM", "yfkS", "yfkT", "yflA", "yflH", "yflT", "ygxB", "yhcM", "yhdF", "yhdN", "yhxD", "yitT", "yjbC", "yjgB", "yjgC", "yjgD", "yjzE", "ykgA", "ykgB", "ykuT", "ykzI", "ylxP", "ymzB", "yoaA", "yocB", "yocK", "yoxB", "yoxC", "ypuB", "ypuC", "ypuD", "yqhB", "yqhP", "yqhQ", "yqjL", "yraA", "ysdB", "ysnF", "ytaB", "ytkL", "ytxG", "ytxH", "ytxJ", "yugU", "yuzA", "yvaK", "yvgN", "yvgO", "yvrE", "ywiE", "ywjC", "ywlB", "ywmE", "ywmF", "ywsB", "ywtG", "ywzA", "yxaB", "yxbG", "yxiS", "yxjI", "yxjJ", "yxkO", "yxnA", "yxzF", "yycD", "yczO", "ydaC", "yebE", "yebG", "yflD", "yflB", "yisP", "ipi", "yjlB", "ykzN", "spo0E", "yktC", "ykzC", "rbfA", "ytkC", "ytiB", "menC", "menE", "yuzH", "yvbG", "yvzE", "ywsA", "ywjA", "yydC", "yyzG", "yyzH", "yybO")


#cleanup the intermediate results
rm(gse6865_raw_df)
rm(na2)
rm(temp)

```


# Random Profiles

The random profiles are drawn from a [Gaussian process](https://en.wikipedia.org/wiki/Gaussian_process) with squared exponential kernel and zero mean function. To keep the profile strictly positive, it is transformed via $$f(x) = log(1 + e^x)$$

The source of the random profiles related functions can be found at https://github.com/cas-bioinf/genexpi/blob/master/rpackage/R/randomProfiles.R

```{r}

# Plot 10 random profiles with scale 5 and length 20
plotRandomProfiles(10, gse6865_raw_time, scale = 5, length = 20, main = "Sampled random profiles", ylab="Expression");
```

How do we identify the correct scale and length for the Gaussian process? Lets just find some that look similar enough to the sigB profile. After a bit of experimentation we chose scale = 7 and length = 20 minutes. Below is a sample of how those random trajectories look, compared to the sigB profile from the original data. (this is shown in the paper as Fig. 2)

```{r}
sigBRandomScale = 7
sigBRandomLength = 20
sigBIndex = which(rownames(gse6865_raw) == "sigB")
plotRandomProfiles(10,gse6865_raw_time, scale = sigBRandomScale, length = sigBRandomLength, trueTime = gse6865_raw_time, trueProfile = gse6865_raw[sigBIndex,], main = "Sampled random profiles and the sigB profile (dots)", ylab="expression")
```

# Splining
Splining is done via linear regression of B-spline basis. The source for splining is in the function ```splineProfileMatrix``` which can be found at https://github.com/cas-bioinf/genexpi/blob/master/rpackage/R/workflow.R The splines are generated using the ```bs``` function from the ```splines``` package and the coefficients are found via standard ```lm``` function. Here is an example:

```{r}
#Generated a noisy measuremets
time = seq(0,6.28, by = 0.2)
testProfile = sin(time) ^ 2 + rnorm(length(time), 0, 0.1)

#Spline with 3 degrees of freedom - not very accurate
splineBasis3 = bs(time, df=3, degree = 3)
splineFit3 = lm(testProfile ~ 0 + splineBasis3)
splinedProfile3 = splineBasis3 %*% splineFit3$coefficients
matplot(time,splinedProfile3, type = "l", main = "Spline 3DF", ylim = c(0,1.1))
points(time, testProfile)

#Spline with 6 degrees of freedom - nicely removes noise from data
splineBasis6 = bs(time, df=6, degree = 3)
splineFit6 = lm(testProfile ~ 0 + splineBasis6)
splinedProfile6 = splineBasis6 %*% splineFit6$coefficients
matplot(time,splinedProfile6, type = "l", main = "Spline 6DF", ylim = c(0,1.1))
points(time, testProfile)

```


# Testing SigB regulon of Bacilus subtilis


## Genexpi in the sigB regulon

The source for functions used here can be found at
https://github.com/cas-bioinf/genexpi/blob/master/rpackage/R/evaluationTools.R

First let us take a sneak peek (just 3 random rounds) when working 6 degrees of freedom for the spline? 

```{r}
result6DF = evaluateRandomForRegulon(deviceSpecs, rounds = 3, rawProfiles = gse6865_raw,regulatorName =  "sigB", regulonNames = sigBRegulonNames, time = smoothTime, rawTime = gse6865_raw_time, randomScale = sigBRandomScale, randomLength = sigBRandomLength, errorDef = errorDef, splineDFs = 6)
```
```{r}
paste0("Proportion of true regulations discovered: ",result6DF$trueRatio)
paste0("Overall proportion of regulations by random profiles: ", result6DF$overallRandomRatio)
```

Now, let's test for various splines (we can't get less DFs than 3, 10 DFs do clearly overfit) and with more rounds.

```{r}
dfsToTest = 3:10
randomRounds = 50
genexpiStart = proc.time();
genexpiOptions(verbose = FALSE) # Hide unnecessary output

variousSplinesResult = testVariousSplines(deviceSpecs, rounds = randomRounds, rawProfiles = gse6865_raw, rawTime = gse6865_raw_time, targetTime = smoothTime, dfsToTest = dfsToTest, regulatorName = "sigB", regulonNames = sigBRegulonNames,randomScale = sigBRandomScale, randomLength = sigBRandomLength, errorDef = errorDef )

genexpiEnd = proc.time();
# Calculate time per round. For each spline (df) variant I have 1 non-random round in addition to the random roudns
genexpiTimePerRound = (genexpiEnd["elapsed"] - genexpiStart["elapsed"]) / (length(dfsToTest) * (randomRounds + 1))
save.image(".RData")
```

```{r}
printVariousSplinesResultsHeader()
printVariousSplinesResults(variousSplinesResult)
cat(paste0("Genexpi time per round: ", genexpiTimePerRound, " seconds\n"))
```


Let's plot histogram of the random results for 6DFs:
```{r}
hist(variousSplinesResult[[which(dfsToTest == 6)]]$result$randomRatios, main="", xlab = "Proportion predicted regulated by random profile.")
```

We see that very few random profiles can mimic the behavior of sigB and most are poorly predicted.

## Testing TD-Aracne in the sigB regulon

We tried TD-Aracne in two modes: pairwise and simple. In the simple mode, TD-Aracne is run on the whole regulon at once. This however proved rather slow and didn't get very good results. So we instead ran TD-Aracne similarly to the way we use Genexpi - a separate run for every TF-Target combination. Since TD-Aracne produce oriented edges, we have two ways to classify the results - either we consider regulation as predicted if the edge has the correct direction (labelled "Direct"), or we are simply interested in presence versus absence of an edge (labelled "Any"). Further we can test the whole regulon or only the genes tested by Genexpi (i.e. remove genes that do not change or can be fit by constant synthesis).

The sources for the functions used in this section and related code can be found at
https://github.com/cas-bioinf/genexpi/blob/master/rpackage/R/tdaracneBridge.R
```{r}
#Aracne requires uniform time intervals
aracneSmoothTimeIndices = c(1,11,21,31,41,51,61,71,81,91,101)
aracneRawTimeIndices = c(1,3,5,7:14)
#This was chosen as the minimal value that does not rise warnings
defaultAracneNumBins = 10

randomRoundsAracne = 50
```

# TD-Aracne in simple mode on SigB

For completeness, here is the code to run TD-Aracne in simple mode (on the whole sigB regulon). This takes days to compute! The output has two categories: "Downstream" where every gene that has a directed path from the regulator is treated as regulated and "Connected" where the path need not be directed. Taking only the immediate connections of the regulator had very little performance. (Note that TD-Aracne is solving a much more difficult task here)

```{r}
  #Aracne in simple mode is too slow
  randomRoundsAracneSimple = 20
  dfsToTest_simple = dfsToTest;
  aracneSplinedStart =  proc.time();
  aracneSplinedResults = list()
  for(i in 1:length(dfsToTest_simple)) {
    aracneSplinedResults[[i]] = evaluateTDAracne(
      rounds = randomRoundsAracneSimple, profilesRaw = gse6865_raw, time = smoothTime[aracneSmoothTimeIndices], 
      rawTime = gse6865_raw_time, splineDFs = dfsToTest_simple[i],
      randomScale = sigBRandomScale, randomLength = sigBRandomLength,errorDef =errorDef, regulatorName = "sigB", regulonNames = sigBRegulonNames, numBins = defaultAracneNumBins)
  }
  aracneSplinedEnd = proc.time();
  aracneSplinedTimePerRound = (aracneSplinedEnd["elapsed"] - aracneSplinedStart["elapsed"]) / ((randomRoundsAracneSimple + 1) * length(dfsToTest_simple));
  
  
  aracneRawStart =  proc.time();
  aracneRawResult = evaluateTDAracne(
      rounds = randomRoundsAracneSimple, profilesRaw = gse6865_raw[,aracneRawTimeIndices, drop=FALSE], 
      time = NULL, 
      rawTime = gse6865_raw_time[aracneRawTimeIndices], splineDFs = NULL,
      randomScale = sigBRandomScale, randomLength = sigBRandomLength,errorDef =errorDef, regulatorName = "sigB", regulonNames = sigBRegulonNames, numBins = defaultAracneNumBins)
    

  aracneRawEnd =  proc.time();
  aracneRawTimePerRound = (aracneRawEnd["elapsed"] - aracneRawStart["elapsed"]) / (randomRoundsAracneSimple + 1);
  
  save.image(".RData")
```

## Results for simple TD-Aracne, sigB
```{r}
  numCoresUsed = detectCores()[1] - 1; #The script leaves one CPU idle to let you work while it computes
  printTDAracneEvaluationHeader();
  printTDAracneEvaluation("None", aracneRawResult, variousSplinesResult[[length(variousSplinesResult)]])
  for(i in 1:length(dfsToTest_simple)) {
    printTDAracneEvaluation(dfsToTest_simple[i], aracneSplinedResults[[i]], variousSplinesResult[[i]])
  }
  cat(paste0("Raw time per round (on ", numCoresUsed," cores): ", aracneRawTimePerRound, " seconds\n"))
  cat(paste0("Splined time per round (on ", numCoresUsed," cores): ", aracneSplinedTimePerRound, " seconds\n"))

```


```{r}

aracneSplinedPairwiseStart =  proc.time();
aracneSplinedPairwiseResults = list()
for(i in 1:length(dfsToTest)) {
  aracneSplinedPairwiseResults[[i]] = evaluateTDAracnePairwise(
    title = paste("Spline_",dfsToTest[i]), rounds = randomRoundsAracne, profilesRaw = gse6865_raw, 
    time =  smoothTime[aracneSmoothTimeIndices], rawTime = gse6865_raw_time, splineDFs = dfsToTest[i],
    randomScale = sigBRandomScale, randomLength = sigBRandomLength,errorDef =errorDef, regulatorName = "sigB", regulonNames = sigBRegulonNames, numBins = defaultAracneNumBins)
}
aracneSplinedPairwiseEnd = proc.time();
aracneSplinedPairwiseTimePerRound = (aracneSplinedPairwiseEnd["elapsed"] - aracneSplinedPairwiseStart["elapsed"]) / ((randomRoundsAracne + 1) * length(dfsToTest));


aracneRawPairwiseStart =  proc.time();
aracneRawPairwiseResult = evaluateTDAracnePairwise(
  title = "Raw",rounds = randomRoundsAracne, profilesRaw = gse6865_raw[,aracneRawTimeIndices, drop=FALSE], 
  rawTime =  gse6865_raw_time[aracneRawTimeIndices], randomScale = sigBRandomScale, randomLength = sigBRandomLength,
  regulatorName = "sigB", regulonNames = sigBRegulonNames, errorDef =errorDef, numBins = defaultAracneNumBins,
  splineDFs = NULL, time = NULL)
aracneRawPairwiseEnd =  proc.time();
aracneRawPairwiseTimePerRound = (aracneRawPairwiseEnd["elapsed"] - aracneRawPairwiseStart["elapsed"]) / (randomRoundsAracne + 1);

save.image(".RData")

numCoresUsed = detectCores()[1] - 1; #The script leaves one CPU idle to let you work while it computes
```

### Results for pairwise TD-ARACNE, sigB
```{r}
printTDAracneEvaluationHeader();
#Run on raw data is compared against the highest definition spline
printTDAracnePairwiseEvaluation("None", aracneRawPairwiseResult, variousSplinesResult[[length(variousSplinesResult)]])

for(i in 1:length(dfsToTest)) {
  printTDAracnePairwiseEvaluation(dfsToTest[i], aracneSplinedPairwiseResults[[i]], variousSplinesResult[[i]])
}
cat(paste0("Raw time per round (on ", numCoresUsed," cores): ", aracneRawPairwiseTimePerRound, " seconds\n")) 
cat(paste0("Splined time per round (on ", numCoresUsed," cores): ", aracneSplinedPairwiseTimePerRound , " seconds\n"))
```


# The SigR regulon of S. coelicolor
This is basically the same as previously, just with different data.

```{r}
#The data are included in the package
data(gse44415_raw)
gse44415_raw_time = as.numeric(colnames(gse44415_raw))
smoothTime_r = -30:330

sigRSco = "5216"
sigRRegulon_Kallifidas = c("0564", "0569", "0570", "0882", "0885", "1340", "1384", "1392", "1421", "1513", "1831", "1839", "1869", "1919", "1920", "1958", "1995", "1996", "1997", "2161", "2537", "2618", "2619", "2634", "2643", "2849", "2910", "2911", "2912", "3083", "3091", "3162", "3187", "3202", "3206", "3373", "3403", "3415", "3764", "3889", "3890", "4039", "4198", "4199", "4204", "4297", "4316", "4501", "4736", "4770", "4956", "4967", "4968", "5042", "5163", "5177", "5178", "5187", "5217", "5285", "5359", "5465", "5545", "5655", "5754", "5755", "5796", "6061", "6423", "6424", "6551", "6577", "6759", "7117", "7203", "7632");


sigRRegulon_Kim = c("0569", "0570", "0882", "0884", "0885", "0917", "0973", "1084", "1085", "1142", "1238", "1425", "1426", "1513", "1598", "1599", "1600", "1618", "1619", "1643", "1644", "1645", "1646", "1647", "1648", "1758", "1869", "1919", "1920", "1936", "1937", "1938", "1939", "1958", "1995", "1996", "1997", "2124", "2154", "2161", "2162", "2194", "2254", "2310", "2331", "2481", "2537", "2538", "2539", "2595", "2617", "2618", "2619", "2634", "2635", "2642", "2643", "2763", "2816", "2849", "2910", "2911", "s02", "3083", "3091", "3162", "3187", "3206", "3207", "3295", "3296", "3373", "3403", "3442", "3449", "3450", "3451", "3509", "3764", "3765", "3766", "3767", "3889", "3890", "4039", "4040", "4109", "4203", "4204", "4205", "4297", "4298", "4299", "4418", "4419", "4420", "4561", "4770", "4771", "4797", "4833", "4834", "4835", "4956", "4966", "4967", "4968", "5042", "5065", "5163", "5178", "5187", "5188", "5217", "5284", "5285", "5357", "5359", "5360", "5361", "5465", "5490", "5545", "5552", "5705", "5706", "5707", "5708", "5709", "5754", "5796", "5820", "5864", "5865", "6061", "6126", "6127", "6423", "6551", "6759", "6760", "6761", "6762", "6763", "6764", "6765", "6766", "6767", "6768", "6769", "6770", "6771", "6775", "6776", "7140", "7631", "7632", "7784", "7785")

sigRRegulon_Kim_Strong = c("0570", "0882", "0884", "0885", "0917", "0973", "1084", "1085", "1142", "1238", "1425", "1426", "1513", "1600", "1619", "1648", "1758", "1869", "1920", "1936", "1958", "1995", "1997", "2124", "2154", "2161", "2162", "2194", "2254", "2310", "2331", "2481", "2537", "2595", "2619", "2634", "2635", "2642", "2643", "2763", "2816", "2849", "2911", "s02", "3083", "3091", "3162", "3187", "3206", "3207", "3296", "3373", "3403", "3442", "3450", "3451", "3509", "3765", "3766", "3767", "3890", "4039", "4040", "4109", "4203", "4204", "4297", "4419", "4420", "4561", "4770", "4797", "4835", "4956", "4966", "4967", "5042", "5065", "5163", "5178", "5187", "5188", "5284", "5285", "5357", "5359", "5465", "5490", "5545", "5552", "5705", "5754", "5796", "5820", "5864", "6061", "6126", "6127", "6423", "6551", "6759", "6775", "6776", "7140", "7631", "7632", "7784")

#Filter out the genes I do not have in data:
sigRRegulon_Kallifidas = sigRRegulon_Kallifidas[sigRRegulon_Kallifidas %in% rownames(gse44415_raw)]
sigRRegulon_Kim = sigRRegulon_Kim[sigRRegulon_Kim %in% rownames(gse44415_raw)]
sigRRegulon_Kim_Strong = sigRRegulon_Kim_Strong[sigRRegulon_Kim_Strong %in% rownames(gse44415_raw)]

```

Once again, we try to find a setting for the profile generator to roughly match the sigR profile.

```{r}
sigRRandomScale = 3
sigRRandomLength = 30
sigRIndex = which(rownames(gse44415_raw) == sigRSco)
plotRandomProfiles(10,gse44415_raw_time, sigRRandomScale, sigRRandomLength, trueTime = gse44415_raw_time, trueProfile = gse44415_raw[sigRIndex,], main = "Sampled random profiles and the sigR profile (dots)", ylab="expression")
```


## Genexpi and SigR regulon
```{r}
dfsToTest_r = 3:11
genexpiStart_r = proc.time();
genexpiOptions(verbose = FALSE) # Hide unnecessary output
variousSplinesResult_r = testVariousSplines(deviceSpecs, rounds = randomRounds, rawProfiles = gse44415_raw[rownames(gse44415_raw) %in% c(sigRSco, sigRRegulon_Kallifidas),], rawTime = gse44415_raw_time, targetTime = smoothTime_r, dfsToTest = dfsToTest_r, regulatorName = sigRSco, regulonNames = sigRRegulon_Kallifidas,randomScale = sigRRandomScale, randomLength = sigRRandomLength, errorDef = errorDef )

genexpiEnd_r = proc.time();
# Calculate time per round. For each spline (df) variant I have 1 non-random round in addition to the random roudns
genexpiTimePerRound_r = (genexpiEnd_r["elapsed"] - genexpiStart_r["elapsed"]) / (length(dfsToTest) * (randomRounds + 1))
save.image(".RData")
```

### Results for Genexpi and the SigR regulon (Kallifidas et al.)
```{r}
printVariousSplinesResultsHeader()
printVariousSplinesResults(variousSplinesResult_r)

cat(paste0("Genexpi time per round: ", genexpiTimePerRound_r, " seconds\n"))

```


```{r}
genexpiStart_r_kim = proc.time();
genexpiOptions(verbose = FALSE) # Hide unnecessary output
variousSplinesResult_r_kim = testVariousSplines(deviceSpecs, rounds = randomRounds, rawProfiles = gse44415_raw[rownames(gse44415_raw) %in% c(sigRSco, sigRRegulon_Kim),], rawTime = gse44415_raw_time, targetTime = smoothTime_r, dfsToTest = dfsToTest_r, regulatorName = sigRSco, regulonNames = sigRRegulon_Kim,randomScale = sigRRandomScale, randomLength = sigRRandomLength, errorDef = errorDef )

genexpiEnd_r_kim = proc.time();
# Calculate time per round. For each spline (df) variant I have 1 non-random round in addition to the random roudns
genexpiTimePerRound_r_kim = (genexpiEnd_r_kim["elapsed"] - genexpiStart_r_kim["elapsed"]) / (length(dfsToTest) * (randomRounds + 1))
save.image(".RData")
```

### Results for the whole sigR regulon of Kim et al.
```{r}
printVariousSplinesResultsHeader()
printVariousSplinesResults(variousSplinesResult_r_kim)
cat(paste0("Genexpi time per round: ", genexpiTimePerRound_r_kim, " seconds\n"))
```

```{r}
genexpiStart_r_kim_strong = proc.time();
genexpiOptions(verbose = FALSE) # Hide unnecessary output
variousSplinesResult_r_kim_strong = testVariousSplines(deviceSpecs, rounds = randomRounds, rawProfiles = gse44415_raw[rownames(gse44415_raw) %in% c(sigRSco, sigRRegulon_Kim_Strong),], rawTime = gse44415_raw_time, targetTime = smoothTime_r, dfsToTest = dfsToTest_r, regulatorName = sigRSco, regulonNames = sigRRegulon_Kim_Strong, randomScale = sigRRandomScale, randomLength = sigRRandomLength, errorDef = errorDef )

genexpiEnd_r_kim_strong = proc.time();
# Calculate time per round. For each spline (df) variant I have 1 non-random round in addition to the random roudns
genexpiTimePerRound_r_kim_strong = (genexpiEnd_r_kim_strong["elapsed"] - genexpiStart_r_kim_strong["elapsed"]) / (length(dfsToTest) * (randomRounds + 1))
save.image(".RData")
```

### Results for the 'STRONG' subpart of sigR regulon of Kim et al. 

```{r}
printVariousSplinesResultsHeader()
printVariousSplinesResults(variousSplinesResult_r_kim_strong)

cat(paste0("Genexpi time per round: ", genexpiTimePerRound_r_kim_strong, " seconds\n"))

```

### Simple TD-ARACNE on SigR, Kallifidas et al.
```{r}
  dfsToTest_simple_r = dfsToTest_r;
  aracneSplinedStart_r =  proc.time();
  aracneSplinedResults_r = list()
  for(i in 1:length(dfsToTest_simple_r)) {
    aracneSplinedResults_r[[i]] = evaluateTDAracne(
      rounds = randomRoundsAracneSimple, profilesRaw = gse44415_raw, time = gse44415_raw_time, 
      rawTime = gse44415_raw_time, splineDFs = dfsToTest_simple_r[i],
      randomScale = sigRRandomScale, randomLength = sigRRandomLength,errorDef =errorDef, regulatorName = sigRSco, regulonNames = sigRRegulon_Kallifidas, numBins = defaultAracneNumBins)
  }
  aracneSplinedEnd_r = proc.time();
  aracneSplinedTimePerRound_r = (aracneSplinedEnd_r["elapsed"] - aracneSplinedStart_r["elapsed"]) / ((randomRoundsAracneSimple + 1) * length(dfsToTest_simple_r));
  
  aracneRawStart_r =  proc.time();
  aracneRawResult_r = evaluateTDAracne(
      rounds = randomRoundsAracneSimple, profilesRaw = gse44415_raw, 
      time = NULL, 
      rawTime = gse44415_raw_time, splineDFs = NULL,
      randomScale = sigRRandomScale, randomLength = sigRRandomLength,errorDef =errorDef, regulatorName = sigRSco, regulonNames = sigRRegulon_Kallifidas, numBins = defaultAracneNumBins)
    

  aracneRawEnd_r =  proc.time();
  aracneRawTimePerRound_r = (aracneRawEnd_r["elapsed"] - aracneRawStart_r["elapsed"]) / (randomRoundsAracneSimple + 1);
```

## Results for simple TD-Aracne, sigR 
```{r}
  numCoresUsed = detectCores()[1] - 1; #The script leaves one CPU idle to let you work while it computes
  printTDAracneEvaluationHeader();
  printTDAracneEvaluation("None", aracneRawResult_r, variousSplinesResult_r[[length(variousSplinesResult_r)]])
  for(i in 1:length(dfsToTest_simple_r)) {
    printTDAracneEvaluation(dfsToTest_simple_r[i], aracneSplinedResults_r[[i]], variousSplinesResult_r[[i]])
  }
  cat(paste0("Raw time per round (on ", numCoresUsed," cores): ", aracneRawTimePerRound_r , " seconds\n"))
  cat(paste0("Splined time per round (on ", numCoresUsed," cores): ", aracneSplinedTimePerRound_r, " seconds\n"))

```

### Simple TD-ARACNE on SigR, Kim et al.
```{r}
  aracneSplinedStart_r_kim =  proc.time();
  aracneSplinedResults_r_kim = list()
  for(i in 1:length(dfsToTest_simple_r)) {
    aracneSplinedResults_r_kim[[i]] = evaluateTDAracne(
      rounds = randomRoundsAracneSimple, profilesRaw = gse44415_raw, time = gse44415_raw_time, 
      rawTime = gse44415_raw_time, splineDFs = dfsToTest_simple_r[i],
      randomScale = sigRRandomScale, randomLength = sigRRandomLength,errorDef =errorDef, regulatorName = sigRSco, regulonNames = sigRRegulon_Kim, numBins = defaultAracneNumBins)
  }
  aracneSplinedEnd_r_kim = proc.time();
  aracneSplinedTimePerRound_r_kim = (aracneSplinedEnd_r_kim["elapsed"] - aracneSplinedStart_r_kim["elapsed"]) / ((randomRoundsAracneSimple + 1) * length(dfsToTest_simple_r));
  
  aracneRawStart_r_kim =  proc.time();
  aracneRawResult_r_kim = evaluateTDAracne(
      rounds = randomRoundsAracneSimple, profilesRaw = gse44415_raw, 
      time = NULL, 
      rawTime = gse44415_raw_time, splineDFs = NULL,
      randomScale = sigRRandomScale, randomLength = sigRRandomLength,errorDef =errorDef, regulatorName = sigRSco, regulonNames = sigRRegulon_Kim, numBins = defaultAracneNumBins)
    

  aracneRawEnd_r_kim =  proc.time();
  aracneRawTimePerRound_r_kim = (aracneRawEnd_r["elapsed"] - aracneRawStart_r["elapsed"]) / (randomRoundsAracneSimple + 1);

```

## Results for simple TD-Aracne, sigR Kim et al.
```{r}
  numCoresUsed = detectCores()[1] - 1; #The script leaves one CPU idle to let you work while it computes
  printTDAracneEvaluationHeader();
  printTDAracneEvaluation("None", aracneRawResult_r_kim, variousSplinesResult_r_kim[[length(variousSplinesResult_r_kim)]])
  for(i in 1:length(dfsToTest_simple_r)) {
    printTDAracneEvaluation(dfsToTest_simple_r[i], aracneSplinedResults_r_kim[[i]], variousSplinesResult_r_kim[[i]])
  }
  cat(paste0("Raw time per round (on ", numCoresUsed," cores): ", aracneRawTimePerRound_r_kim, " seconds\n"))
  cat(paste0("Splined time per round (on ", numCoresUsed," cores): ", aracneSplinedTimePerRound_r_kim, " seconds\n"))

```

## TD-Aracne Pairwise and sigRRegulon
```{r}
aracneSplinedPairwiseStart_r =  proc.time();
aracneSplinedPairwiseResults_r = list()

for(i in 1:length(dfsToTest_r)) {
  aracneSplinedPairwiseResults_r[[i]] = evaluateTDAracnePairwise(
    title = paste("Spline_",dfsToTest_r[i]), rounds = randomRoundsAracne, 
    profilesRaw = gse44415_raw[rownames(gse44415_raw) %in% c(sigRSco, sigRRegulon_Kallifidas),], 
    time =  gse44415_raw_time, rawTime = gse44415_raw_time, splineDFs = dfsToTest_r[i],
    randomScale = sigRRandomScale, randomLength = sigRRandomLength,errorDef =errorDef, regulatorName = sigRSco, regulonNames = sigRRegulon_Kallifidas, numBins = defaultAracneNumBins)
}
aracneSplinedPairwiseEnd_r = proc.time();
aracneSplinedPairwiseTimePerRound_r = (aracneSplinedPairwiseEnd_r["elapsed"] - aracneSplinedPairwiseStart_r["elapsed"]) / ((randomRoundsAracne + 1) * length(dfsToTest_r));


aracneRawPairwiseStart_r =  proc.time();
aracneRawPairwiseResult_r = evaluateTDAracnePairwise(
  title = "Raw",rounds = randomRoundsAracne, 
  profilesRaw = gse44415_raw[rownames(gse44415_raw) %in% c(sigRSco, sigRRegulon_Kallifidas),], 
  rawTime =  gse44415_raw_time, randomScale = sigRRandomScale, randomLength = sigRRandomLength,
  regulatorName = sigRSco, regulonNames = sigRRegulon_Kallifidas, errorDef = errorDef, numBins = defaultAracneNumBins,
  splineDFs = NULL, time = NULL)
aracneRawPairwiseEnd_r =  proc.time();
aracneRawPairwiseTimePerRound_r = (aracneRawPairwiseEnd_r["elapsed"] - aracneRawPairwiseStart_r["elapsed"]) / (randomRoundsAracne + 1);


numCoresUsed = detectCores()[1] - 1; #The script leaves one CPU idle to let you work while it computes
```


### Results for pairwise TD-ARACNE on SigR Regulon of Kallifidas et al.
```{r}
printTDAracneEvaluationHeader();
#Run on raw data is compared against the highest definition spline
printTDAracnePairwiseEvaluation("None", aracneRawPairwiseResult_r, variousSplinesResult_r[[length(variousSplinesResult_r)]])
for(i in 1:length(dfsToTest_r)) {
  printTDAracnePairwiseEvaluation(dfsToTest_r[i], aracneSplinedPairwiseResults_r[[i]], variousSplinesResult_r[[i]])
}
cat(paste0("Raw time per round (on ", numCoresUsed," cores): ", aracneRawPairwiseTimePerRound_r, " seconds\n")) 
cat(paste0("Splined time per round (on ", numCoresUsed," cores): ", aracneSplinedPairwiseTimePerRound_r , " seconds\n"))

```


```{r}
aracneSplinedPairwiseStart_r_Kim =  proc.time();
aracneSplinedPairwiseResults_r_Kim = list()

for(i in 1:length(dfsToTest_r)) {
  aracneSplinedPairwiseResults_r_Kim[[i]] = evaluateTDAracnePairwise(
    title = paste("Spline_",dfsToTest_r[i]), rounds = randomRoundsAracne, 
    profilesRaw = gse44415_raw[rownames(gse44415_raw) %in% c(sigRSco, sigRRegulon_Kim),], 
    time =  gse44415_raw_time, rawTime = gse44415_raw_time, splineDFs = dfsToTest_r[i],
    randomScale = sigRRandomScale, randomLength = sigRRandomLength,errorDef =errorDef, regulatorName = sigRSco, regulonNames = sigRRegulon_Kim, numBins = defaultAracneNumBins)
}
aracneSplinedPairwiseEnd_r_Kim = proc.time();
aracneSplinedPairwiseTimePerRound_r_Kim = (aracneSplinedPairwiseEnd_r_Kim["elapsed"] - aracneSplinedPairwiseStart_r_Kim["elapsed"]) / ((randomRoundsAracne + 1) * length(dfsToTest_r));


aracneRawPairwiseStart_r_Kim =  proc.time();
aracneRawPairwiseResult_r_Kim = evaluateTDAracnePairwise(
  title = "Raw",rounds = randomRoundsAracne, 
  profilesRaw = gse44415_raw[rownames(gse44415_raw) %in% c(sigRSco, sigRRegulon_Kim),], 
  rawTime =  gse44415_raw_time, randomScale = sigRRandomScale, randomLength = sigRRandomLength,
  regulatorName = sigRSco, regulonNames = sigRRegulon_Kim, errorDef = errorDef, numBins = defaultAracneNumBins,
  splineDFs = NULL, time = NULL)
aracneRawPairwiseEnd_r_Kim =  proc.time();
aracneRawPairwiseTimePerRound_r_Kim = (aracneRawPairwiseEnd_r_Kim["elapsed"] - aracneRawPairwiseStart_r_Kim["elapsed"]) / (randomRoundsAracne + 1);


numCoresUsed = detectCores()[1] - 1; #The script leaves one CPU idle to let you work while it computes

```

### Results for pairwise TD-ARACNE - Kim et al.
```{r}
#Run on raw data is compared against the highest definition spline
printTDAracneEvaluationHeader();
printTDAracnePairwiseEvaluation("None", aracneRawPairwiseResult_r_Kim, variousSplinesResult_r_kim[[length(variousSplinesResult_r_kim)]])
for(i in 1:length(dfsToTest_r)) {
  printTDAracnePairwiseEvaluation(dfsToTest_r[i], aracneSplinedPairwiseResults_r_Kim[[i]], variousSplinesResult_r_kim[[i]])
}
cat(paste0("Raw time per round (on ", numCoresUsed," cores): ", aracneRawPairwiseTimePerRound_r_Kim, " seconds\n")) 
cat(paste0("Splined time per round (on ", numCoresUsed," cores): ", aracneSplinedPairwiseTimePerRound_r_Kim , " seconds\n"))

```

```{r}


aracneSplinedPairwiseStart_r_Kim_Strong =  proc.time();
aracneSplinedPairwiseResults_r_Kim_Strong = list()

for(i in 1:length(dfsToTest_r)) {
  aracneSplinedPairwiseResults_r_Kim_Strong[[i]] = evaluateTDAracnePairwise(
    title = paste("Spline_",dfsToTest_r[i]), rounds = randomRoundsAracne, 
    profilesRaw = gse44415_raw[rownames(gse44415_raw) %in% c(sigRSco, sigRRegulon_Kim_Strong),], 
    time =  gse44415_raw_time, rawTime = gse44415_raw_time, splineDFs = dfsToTest_r[i],
    randomScale = sigRRandomScale, randomLength = sigRRandomLength,errorDef =errorDef, regulatorName = sigRSco, regulonNames = sigRRegulon_Kim_Strong, numBins = defaultAracneNumBins)
}
aracneSplinedPairwiseEnd_r_Kim_Strong = proc.time();
aracneSplinedPairwiseTimePerRound_r_Kim_Strong = (aracneSplinedPairwiseEnd_r_Kim_Strong["elapsed"] - aracneSplinedPairwiseStart_r_Kim_Strong["elapsed"]) / ((randomRoundsAracne + 1) * length(dfsToTest_r));


aracneRawPairwiseStart_r_Kim_Strong =  proc.time();
aracneRawPairwiseResult_r_Kim_Strong = evaluateTDAracnePairwise(
  title = "Raw",rounds = randomRoundsAracne, 
  profilesRaw = gse44415_raw[rownames(gse44415_raw) %in% c(sigRSco, sigRRegulon_Kim_Strong),], 
  rawTime =  gse44415_raw_time, randomScale = sigRRandomScale, randomLength = sigRRandomLength,
  regulatorName = sigRSco, regulonNames = sigRRegulon_Kim_Strong, errorDef = errorDef, numBins = defaultAracneNumBins,
  splineDFs = NULL, time = NULL)
aracneRawPairwiseEnd_r_Kim_Strong =  proc.time();
aracneRawPairwiseTimePerRound_r_Kim_Strong = (aracneRawPairwiseEnd_r_Kim_Strong["elapsed"] - aracneRawPairwiseStart_r_Kim_Strong["elapsed"]) / (randomRoundsAracne + 1);


numCoresUsed = detectCores()[1] - 1; #The script leaves one CPU idle to let you work while it computes

```

### Results for pairwise TD-ARACNE Kim et al. Strong
```{r}
#Run on raw data is compared against the highest definition spline
printTDAracneEvaluationHeader();
printTDAracnePairwiseEvaluation("None", aracneRawPairwiseResult_r_Kim_Strong, variousSplinesResult_r_kim_strong[[length(variousSplinesResult_r_kim_strong)]])
for(i in 1:length(dfsToTest_r)) {
  printTDAracnePairwiseEvaluation(paste0(dfsToTest_r[i]), aracneSplinedPairwiseResults_r_Kim_Strong[[i]], variousSplinesResult_r_kim_strong[[i]])
}
cat(paste0("Raw time per round (on ", numCoresUsed," cores): ", aracneRawPairwiseTimePerRound_r_Kim_Strong, " seconds\n")) 
cat(paste0("Splined time per round (on ", numCoresUsed," cores): ", aracneSplinedPairwiseTimePerRound_r_Kim_Strong , " seconds\n"))

```
